# Supplementary material for: Comprehensive analysis including in‐game spending and violent game playing in patients with internet gaming disorder
Source: Neuropsychopharmacol Rep. 2024 Jul 28;44(3):631–8. doi: 10.1002/npr2.12470 (PMC11544446; doi:10.1002/npr2.12470)
Supplement: Supplementary file 1 — Appendix S1. [file NPR2-44-631-s001.xlsx]

## Sheet: Sheet1
SampleID	Sex	Age	IAT	AQ	QIDS	PSQI	Divorce history of parents	Presence of siblings	In-game spending	FPS or TPS playing
1	1	14	73	31	14	10	1	2	2	2
2	2	14	68	18	32	16	1	2	1	1
3	1	14	62	15	18	12	1	2	2	2
4	2	14	46	6	5	4	1	2	2	1
5	1	16	45	13	8	8	1	2	1	1
6	1	16	61	15	7	7	1	2	2	2
7	1	14	43	20	9	13	2	2	2	2
8	1	9	53	12	0	6	2	2	2	2
9	1	14	39	28	0	5	1	1	2	2
10	1	20	23	22	4	5	1	2	2	1
11	1	15	47	17	8	2	1	2	2	2
12	1	13	55	14	9	8	1	2	1	2
13	1	17	47	28	18	11	1	2	2	2
14	1	14	80	21	3	8	1	2	1	1
15	1	12	65	30	3	1	1	2	2	2
16	1	15	62	25	3	3	1	2	2	1
17	1	14	65	29	6	7	1	2	2	2
18	1	16	37	21	3	3	1	2	1	1
19	1	16	60	23	4	2	1	2	1	1
20	2	11	58	9	6	0	1	2	1	2
21	2	14	80	19	12	6	1	2	2	1
22	1	14	47	27	3	8	1	2	1	2
23	1	16	44	19	4	6	1	1	2	2
24	1	13	44	27	14	4	1	2	1	1
25	1	13	52	18	14	6	1	2	2	1
26	1	14	51	26	6	5	1	2	2	2
27	1	15	56	24	8	7	1	1	2	2
28	2	13	61	16	4	8	1	2	1	1
29	1	17	61	23	7	2	2	1	2	2
30	1	9	40	26	5	10	1	2	2	1
31	1	9	56	22	4	8	1	1	1	1
32	1	13	65	21	3	10	2	1	2	2
33	1	18	55	34	10	5	1	2	2	2
34	1	11	57	30	2	9	1	2	2	1
35	1	14	61	18	4	4	2	1	2	1
36	1	15	50	27	6	5	1	2	2	2
37	1	11	65	12	3	14	1	2	2	2
38	1	15	59	32	1	9	1	2	2	2
39	1	13	43	16	2	4	1	2	2	1
40	1	14	76	29	5	3	1	2	2	2
41	1	15	50	22	8	7	1	2	2	1
42	1	18	78	20	15	11	1	1	1	1
43	2	14	92	33	19	16	1	2	2	1
44	1	11	60	27	1	0	1	2	2	1
45	2	15	72	38	17	10	1	2	1	1
46	1	16	32	21	12	7	1	2	1	1
47	2	17	62	27	14	6	1	1	1	1
Dummy variables
Sex: Male=1 and Female=2
Divorce history of parents: no=1 and yes=2
Presence of siblings: no=1 and yes=2
In-game spending: no=1 and yes=2
FPS or TPS playing: no=1 and yes=2
